# Supplementary material for: Droplet Microfluidic Device for Chemoenzymatic Sensing
Source: Micromachines (Basel). 2022 Jul 20;13(7):1146. doi: 10.3390/mi13071146 (PMC9325247; doi:10.3390/mi13071146)
Supplement: Supplementary file 1 [file micromachines-13-01146-s001.zip]

Archive with 1 entries (1 files):
- micromachines-1820886-supplementary.mp4
